# Supplementary material for: Why Do Insects Close Their Spiracles? A Meta-Analytic Evaluation of the Adaptive Hypothesis of Discontinuous Gas Exchange in Insects
Source: Insects. 2022 Jan 22;13(2):117. doi: 10.3390/insects13020117 (PMC8878836; doi:10.3390/insects13020117)
Supplement: Supplementary file 1 [file insects-13-00117-s001.zip]

Archive with 8 entries (8 files):
- S1_ All data Files.xlsx
- S2 Overall forest Plot for water.png
- S3a Wateroutlier1.JPG
- S3b Wateroutlier2.JPG
- S4 subgroup hyper.jpg
- S5 subgroup hypo.jpg
- S6 Overall Forest Plot for Temperature.jpeg
- S7 R_Code_Seun_Oladipupo.pdf
