# Supplementary material for: Why Do Insects Close Their Spiracles? A Meta-Analytic Evaluation of the Adaptive Hypothesis of Discontinuous Gas Exchange in Insects
Source: Insects. 2022 Jan 22;13(2):117. doi: 10.3390/insects13020117 (PMC8878836; doi:10.3390/insects13020117)
Supplement: Supplementary file 1 [file insects-13-00117-s001.zip › S1_ All data Files.xlsx]

## Sheet: obj 1
S/N	Author	Publication Year	Country	Order	Family	Scientific name	Life Stage	Strain	Habitat type	CO2/O2 gradient	Experimental_temperature	Flow_rate	Instrument type	Ne	Mc	Sc	Me	Se	Nc	n
1	Bosch et al., 2000	2000	South Africa	Coleoptera	Trogidae	Omorgus radula	Adult	NA		Normoxia	24	100	Li-Cor	13	0.977	0.385794	0.089	0.0504777	13	13
2	Chown and Davis, 2003	2003	South Africa	Coleoptera	Scarabaeidae	Scarabaeus gariepinus	Adult	NA		Normoxia	16	150	Li-Cor	4	1.275	0.178	0.25	0.058	4	4
	Chown and Davis, 2004			Coleoptera	Scarabaeidae	Scarabaeus gariepinus	Adult	NA		Normoxia	20	150	Li-Cor	4	0.999	0.108	0.37	0.108	4	4
	Chown and Davis, 2005			Coleoptera	Scarabaeidae	Scarabaeus gariepinus	Adult	NA		Normoxia	24	150	Li-Cor	4	1.026	0.112	0.408	0.09	4	4
	Chown and Davis, 2006			Coleoptera	Scarabaeidae	Scarabaeus gariepinus	Adult	NA		Normoxia	28	150	Li-Cor	4	1.695	0.13	0.374	0.062	4	4
	Chown and Davis, 2007			Coleoptera	Scarabaeidae	Scarabaeus gariepinus	Adult	NA		Normoxia	32	150	Li-Cor	4	2.095	0.13	0.399	0.038	4	4
	Chown and Davis, 2008			Coleoptera	Scarabaeidae	Scarabaeus striatus	Adult	NA		Normoxia	16	150	Li-Cor	3	1.88	0.635663	0.273	0.110851	3	3
	Chown and Davis, 2009			Coleoptera	Scarabaeidae	Scarabaeus striatus	Adult	NA		Normoxia	20	150	Li-Cor	7	2.379	0.476235	0.267	0.0396863	7	7
	Chown and Davis, 2010			Coleoptera	Scarabaeidae	Scarabaeus striatus	Adult	NA		Normoxia	28	150	Li-Cor	4	3.108	1.022	0.327	0.088	4	4
	Chown and Davis, 2011			Coleoptera	Scarabaeidae	Scarabaeus striatus	Adult	NA		Normoxia	20	150	Li-Cor	6	2.44	0.423762	0.291	0.139621	6	6
	Chown and Davis, 2012			Coleoptera	Scarabaeidae	Scarabaeus galenus	Adult	NA		Normoxia	24	150	Li-Cor	4	3.124	0.73	0.436	0.02	4	4
	Chown and Davis, 2013			Coleoptera	Scarabaeidae	Scarabaeus galenus	Adult	NA		Normoxia	28	150	Li-Cor	4	4.107	0.228	0.656	0.258	4	4
	Chown and Davis, 2014			Coleoptera	Scarabaeidae	Scarabaeus galenus	Adult	NA		Normoxia	32	150	Li-Cor	2	4.271	0.53033	0.925	0.296985	2	2
	Chown and Davis, 2015			Coleoptera	Scarabaeidae	Scarabaeus galenus	Adult	NA		Normoxia	16	150	Li-Cor	10	1.721	0.468017	0.401	0.126491	10	10
	Chown and Davis, 2016			Coleoptera	Scarabaeidae	Scarabaeus galenus	Adult	NA		Normoxia	20	150	Li-Cor	10	2.189	0.603995	0.48	0.135978	10	10
	Chown and Davis, 2017			Coleoptera	Scarabaeidae	Scarabaeus rusticus	Adult	NA		Normoxia	24	150	Li-Cor	10	2.656	0.765271	0.587	0.215035	10	10
	Chown and Davis, 2018			Coleoptera	Scarabaeidae	Scarabaeus rusticus	Adult	NA		Normoxia	28	150	Li-Cor	10	3.269	0.841166	0.703	0.240333	10	10
	Chown and Davis, 2019			Coleoptera	Scarabaeidae	Scarabaeus rusticus	Adult	NA		Normoxia	32	150	Li-Cor	10	4.308	0.967657	0.708	0.252982	10	10
	Chown and Davis, 2020			Coleoptera	Scarabaeidae	Scarabaeus rusticus	Adult	NA		Normoxia	16	150	Li-Cor	10	3.909	0.575535	0.579	0.135978	10	10
	Chown and Davis, 2021			Coleoptera	Scarabaeidae	Scarabaeus rusticus	Adult	NA		Normoxia	20	150	Li-Cor	10	5.612	0.970819	0.647	0.215035	10	10
	Chown and Davis, 2022			Coleoptera	Scarabaeidae	Scarabaeus westwoodi	Adult	NA		Normoxia	24	150	Li-Cor	10	6.951	2.55512	0.715	0.240333	10	10
	Chown and Davis, 2023			Coleoptera	Scarabaeidae	Scarabaeus westwoodi	Adult	NA		Normoxia	28	150	Li-Cor	11	8.598	2.17902	0.819	0.205631	11	11
	Chown and Davis, 2024			Coleoptera	Scarabaeidae	Scarabaeus westwoodi	Adult	NA		Normoxia	32	150	Li-Cor	10	10.154	1.6349	1.082	0.38896	10	10
3	Dingha et al., 2005	2005	USA	Blattodea	Ectobiidae	Blattella germanica	Adult	Susceptible		Normoxia	10	100	Li-Cor	12	0.054	0.0242487	0.002	0.0034641	12	12
	Dingha et al., 2006			Blattodea	Ectobiidae	Blattella germanica	Adult	Resistant		Normoxia	10	100	Li-Cor	19	0.033	0.0217945	0.002	0.0043589	19	19
4	Huang et al., 2015	2015	Israel	Orthoptera	Acrididae	Tmethis pulchripennis	Adult	NA		Normoxia	25	200	Li-Cor	9	0.001	0.00033	6e-05	1e-05	9	9
	Huang et al., 2016			Orthoptera	Acrididae	Ocneropsis bethlemita	Adult	NA		Normoxia	25	200	Li-Cor	10	0.00077	0.00017	0.00012	4e-05	10	10
	Huang et al., 2017			Orthoptera	Acrididae	Ocneropsis lividipes	Adult	NA		Normoxia	25	200	Li-Cor	14	0.00081	0.00025	8e-05	2e-05	14	14
5	King and Sinclair, 2015	2015	Canada	Orthoptera	Anostostomatidae	Hemideina maori	Adult	Melanic		Normoxia	15	600	Li-Cor	10	0.18	0.0948683	0.003	0.00316228	10	10
	King and Sinclair, 2016			Orthoptera	Anostostomatidae	Hemideina maori	Adult	Yeloow		Normoxia	15	600	Li-Cor	7	0.334	0.10583	0.008	0.0052915	7	7
	King and Sinclair, 2017			Orthoptera	Anostostomatidae	Hemideina ricta	Adult	NA		Normoxia	15	600	Li-Cor	4	0.245	0.14	0.005	0.004	4	4
	King and Sinclair, 2018			Orthoptera	Anostostomatidae	Hemideina femorata	Adult	NA		Normoxia	15	600	Li-Cor	4	0.567	0.2	0.019	0.016	4	4
	King and Sinclair, 2019			Orthoptera	Anostostomatidae	Hemideina crassidens	Adult	NA		Normoxia	15	600	Li-Cor	4	0.308	0.14	0.005	0.002	4	4
	King and Sinclair, 2020			Orthoptera	Anostostomatidae	Hemideina thoracica	Adult	NA		Normoxia	15	600	Li-Cor	3	0.45	0.242487	0.011	0.0103923	3	3
6	Talal et al., 2015	2015	Israel	Orthoptera	Acrididae	Schistocerca gregaria	Adult	Day 1		Normoxia	20	200	Li-Cor	15	0.00064	0.000542218	0.0179	0.022076	15	15
	Talal et al., 2016			Orthoptera	Acrididae	Schistocerca gregaria	Adult	Day L		Normoxia	20	200	Li-Cor	15	0.00061	0.000619677	0.0064	0.0123935	15	15
	Talal et al., 2017			Orthoptera	Acrididae	Schistocerca gregaria	Adult	Day R		Normoxia	20	200	Li-Cor	15	0.00076	0.000697137	0.0085	0.0131681	15	15
	Talal et al., 2018			Orthoptera	Acrididae	Schistocerca gregaria	Adult	Day 1		Normoxia	20	200	Li-Cor	14	0.00069	0.000411582	0.0162	0.0153408	14	14
	Talal et al., 2019			Orthoptera	Acrididae	Schistocerca gregaria	Adult	Day L		Normoxia	20	200	Li-Cor	14	0.00057	0.000411582	0.0094	0.0115991	14	14
	Talal et al., 2020			Orthoptera	Acrididae	Schistocerca gregaria	Adult	Day R		Normoxia	20	200	Li-Cor	14	0.00077	0.000523832	0.0088	0.0101025	14	14
7	Talal et al., 2016	2016	Israel	Orthoptera	Acrididae	Locusta migratoria	Adult	Desication ressistance population		Normoxia	25	200	Li-Cor	35	0.00177	0.0021	0.00018	0.00035	35	35
	Talal et al., 2017			Orthoptera	Acrididae	Locusta migratoria	Adult	Control population		Normoxia	25	200	Li-Cor	35	0.00199	0.0021	0.00019	0.00035	35	35

## Sheet: Obj 2
								NA
				Discount that count?: A meta-analytic review on the adaptive significance of gas patterns in insects
S/N	Author	Publication Year	Country	Order	Family	Scientific name	Life Stage	Strain	Habitat type	CO2/O2 gradient	Experimental temperature	Flow rate (ml/min-1)	Instrument type	Total VCO2 (ml g-1 h-1)	Standard deviation (ml g-1 h-1)	**Standard deviation (ml g-1 h-1)	Number of Insects	Body Mass (g)	Body Mass deviation (g)	Interburst duration (sec)
1	Basson and Terblanche, 2010	2010	South Africa	Diptera	Glossinidae	Glossina pallidipes	Pupa	NA		Hypoxia	15	200	Li-Cor	0.0336262	0.0150257	0.0543233	13	0.03301	0.00115	NA
	Basson and Terblanche, 2010			Diptera	Glossinidae	Glossina pallidipes	Pupa	NA		Hypoxia	20	200	Li-Cor	0.0605877	0.0113602	0.0412249	13	0.03301	0.00115	NA
	Basson and Terblanche, 2010			Diptera	Glossinidae	Glossina pallidipes	Pupa	NA		Hypoxia	25	200	Li-Cor	0.108755	0.0253257	0.0917889	13	0.03301	0.00115	NA
	Basson and Terblanche, 2010			Diptera	Glossinidae	Glossina pallidipes	Pupa	NA		Hypoxia	30	200	Li-Cor	0.109058	0.0217813	0.0726793	11	0.03301	0.00115	NA
	Basson and Terblanche, 2010			Diptera	Glossinidae	Glossina pallidipes	Pupa	NA		Hypoxia	35	200	Li-Cor	0.161466	0.0186913	0.068099	13	0.03301	0.00115	NA
	Basson and Terblanche, 2010			Diptera	Glossinidae	Glossina pallidipes	Pupa	NA		Normoxia	15	200	Li-Cor	0.0286041	0.0020881	0.00788389	14	0.03496	0.0009	NA
	Basson and Terblanche, 2010			Diptera	Glossinidae	Glossina pallidipes	Pupa	NA		Normoxia	20	200	Li-Cor	0.0449085	0.00652174	0.0245135	14	0.03496	0.0009	NA
	Basson and Terblanche, 2010			Diptera	Glossinidae	Glossina pallidipes	Pupa	NA		Normoxia	25	200	Li-Cor	0.0746568	0.00855263	0.0321861	14	0.03496	0.0009	NA
	Basson and Terblanche, 2010			Diptera	Glossinidae	Glossina pallidipes	Pupa	NA		Normoxia	30	200	Li-Cor	0.104977	0.011413	0.042964	14	0.03496	0.0009	NA
	Basson and Terblanche, 2010			Diptera	Glossinidae	Glossina pallidipes	Pupa	NA		Normoxia	35	200	Li-Cor	0.131007	0.00840961	0.0317907	14	0.03496	0.0009	NA
	Basson and Terblanche, 2010			Diptera	Glossinidae	Glossina pallidipes	Pupa	NA		Hyperoxia	15	200	Li-Cor	0.0341145	0.00367843	0.013463	13	0.03371	0.00136	NA
	Basson and Terblanche, 2010			Diptera	Glossinidae	Glossina pallidipes	Pupa	NA		Hyperoxia	20	200	Li-Cor	0.0542866	0.010264	0.037326	13	0.03371	0.00136	NA
	Basson and Terblanche, 2010			Diptera	Glossinidae	Glossina pallidipes	Pupa	NA		Hyperoxia	25	200	Li-Cor	0.0884011	0.0169683	0.0616987	13	0.03371	0.00136	NA
	Basson and Terblanche, 2010			Diptera	Glossinidae	Glossina pallidipes	Pupa	NA		Hyperoxia	30	200	Li-Cor	0.142094	0.0164046	0.0599816	13	0.03371	0.00136	NA
	Basson and Terblanche, 2010			Diptera	Glossinidae	Glossina pallidipes	Pupa	NA		Hyperoxia	35	200	Li-Cor	0.167309	0.0296648	0.112014	14	0.03371	0.00136	NA
8	Chown and Holter, 2003	2003	South Africa	Coleoptera	Scarabaeidae	Aphodius fossor	Adult	NA		Normoxia	15	100	Li-Cor	0.165	0.0221359	0.0221359	10	0.1213	0.0107517	NA
	Chown and Holter, 2003			Coleoptera	Scarabaeidae	Aphodius fossor	Adult	NA		Normoxia	15	100	Li-Cor	0.203	0.045	0.045	9	0.1213	0.0102	NA
	Chown and Holter, 2003			Coleoptera	Scarabaeidae	Aphodius fossor	Adult	NA		Hypoxia	15	100	Li-Cor	0.195	0.0442719	0.0442719	10	0.1213	0.0107517	NA
	Chown and Holter, 2003			Coleoptera	Scarabaeidae	Aphodius fossor	Adult	NA		Hypoxia	15	100	Li-Cor	0.203	0.0505964	0.0505964	10	0.1213	0.0107517	NA
	Chown and Holter, 2003			Coleoptera	Scarabaeidae	Aphodius fossor	Adult	NA		Hypoxia	15	100	Li-Cor	0.236	0.0411096	0.0411096	10	0.1213	0.0107517	NA
22	Groenewald et al., 2014	2014	South Africa	Orthoptera	Acrididae	Paracinema tricolor	Adult	5% 02		Hypoxia	15	200	Li-Cor	0.0869347	0.0254253	0.0804022	10	0.398	0.000316228	NA
	Groenewald et al., 2014			Orthoptera	Acrididae	Paracinema tricolor	Adult	90 % RH		Hypoxia	15	200	Li-Cor	0.0868182	0.0228497	0.0604546	7	0.44	0.000264575	NA
	Groenewald et al., 2014			Orthoptera	Acrididae	Paracinema tricolor	Adult	Control		Hypoxia	15	200	Li-Cor	0.0794118	0.0227463	0.0601811	7	0.442	0.000264575	NA
	Groenewald et al., 2014			Orthoptera	Acrididae	Paracinema tricolor	Adult	5 % O2		Hypoxia	15	200	Li-Cor	0.108696	0.0276694	0.0782611	8	0.368	0.000282843	NA
	Groenewald et al., 2014			Orthoptera	Acrididae	Paracinema tricolor	Adult	40% O2		Hypoxia	15	200	Li-Cor	0.0883028	0.0230593	0.0610093	7	0.436	0.000264575	NA
	Groenewald et al., 2014			Orthoptera	Acrididae	Paracinema tricolor	Adult	5% 02		Hyperoxia	15	200	Li-Cor	0.0855691	0.0207317	0.0621952	9	0.492	0.0003	NA
	Groenewald et al., 2014			Orthoptera	Acrididae	Paracinema tricolor	Adult	90 % RH		Hyperoxia	15	200	Li-Cor	0.0854077	0.0218884	0.0656653	9	0.466	0.0003	NA
	Groenewald et al., 2014			Orthoptera	Acrididae	Paracinema tricolor	Adult	Control		Hyperoxia	15	200	Li-Cor	0.105944	0.0353821	0.111889	10	0.286	0.000316228	NA
	Groenewald et al., 2014			Orthoptera	Acrididae	Paracinema tricolor	Adult	5 % O2		Hyperoxia	15	200	Li-Cor	0.0938073	0.0230593	0.0610093	7	0.436	0.000264575	NA
	Groenewald et al., 2014			Orthoptera	Acrididae	Paracinema tricolor	Adult	40% O2		Hyperoxia	15	200	Li-Cor	0.0741026	0.0261086	0.0738463	8	0.39	0.000282843	NA
	Groenewald et al., 2014			Orthoptera	Acrididae	Paracinema tricolor	Adult	5% 02		Dehydrated	15	200	Li-Cor	0.087885	0.0209083	0.0591377	8	0.487	0.000282843	NA
	Groenewald et al., 2014			Orthoptera	Acrididae	Paracinema tricolor	Adult	90 % RH		Dehydrated	15	200	Li-Cor	0.105923	0.0232346	0.069704	9	0.439	0.0003	NA
	Groenewald et al., 2014			Orthoptera	Acrididae	Paracinema tricolor	Adult	Control		Dehydrated	15	200	Li-Cor	0.052381	0.014881	0.0297619	4	0.672	0.0002	NA
	Groenewald et al., 2014			Orthoptera	Acrididae	Paracinema tricolor	Adult	5 % O2		Dehydrated	15	200	Li-Cor	0.0937736	0.0189489	0.0464151	6	0.53	0.000244949	NA
	Groenewald et al., 2014			Orthoptera	Acrididae	Paracinema tricolor	Adult	40% O2		Dehydrated	15	200	Li-Cor	0.111384	0.0224605	0.0502233	5	0.448	0.000223607	NA
	Groenewald et al., 2014			Orthoptera	Acrididae	Paracinema tricolor	Adult	5% 02		Hydrated	15	200	Li-Cor	0.0700483	0.016177	0.0280193	3	0.621	0.000173205	NA
	Groenewald et al., 2014			Orthoptera	Acrididae	Paracinema tricolor	Adult	90 % RH		Hydrated	15	200	Li-Cor	0.119471	0.0241679	0.0639424	7	0.416	0.000264575	NA
	Groenewald et al., 2014			Orthoptera	Acrididae	Paracinema tricolor	Adult	Control		Hydrated	15	200	Li-Cor	0.0966346	0.0240385	0.048077	4	0.416	0.0002	NA
	Groenewald et al., 2014			Orthoptera	Acrididae	Paracinema tricolor	Adult	5 % O2		Hydrated	15	200	Li-Cor	0.118925	0.0216041	0.0374194	3	0.465	0.000173205	NA
	Groenewald et al., 2014			Orthoptera	Acrididae	Paracinema tricolor	Adult	40% O2		Hydrated	15	200	Li-Cor	0.114059	0.0227979	0.0603176	7	0.441	0.000264575	NA
26	Huang et al., 2014	2014	Israel	Orthoptera	Acrididae	Schistocerca gregaria	Adult	NA	Desert	Normoxia	20	250	Li-Cor	0.135878	0.0396919	0.212204	14	1.48	0.523832	NA
	Huang et al., 2014			Orthoptera	Acrididae	Schistocerca gregaria	Adult	NA		Hperoxia	20	250	Li-Cor	0.18817	0.0361985	0.366218	15	1.53	0.852056	NA
29	Javal et al., 2019	2019	South Africa	Coleoptera	Cerambycidae	Cacosceles newmannii	Adults	NA		Normoxia	25	200	Li-Cor	4.44697	8.41719	52.1351	11	1.32	1.69148	NA
	Javal et al., 2019			Coleoptera	Cerambycidae	Cacosceles newmannii	Adults	NA		Hypoxia	25	200	Li-Cor	1.86726	3.93351	16.1378	7	1.13	1.21705	NA
	Javal et al., 2019			Coleoptera	Cerambycidae	Cacosceles newmannii	Larva	NA		Normoxia	25	200	Li-Cor	0.824121	2.20305	11.0347	8	1.99	2.85671	NA
	Javal et al., 2019			Coleoptera	Cerambycidae	Cacosceles newmannii	Larva	NA		Hypoxia	25	200	Li-Cor	0.827586	2.33816	13.1178	11	2.61	3.64829	NA
52	Schimpf et al., 2009	2009	Australia	Blattodea	Blaberidae	Nauphoeta cinerea	Adult	NA		Hypoxia	23	200	Li-Cor	0.09	0.00848528	0.00848528	8	0.45	0.039598	NA
	Schimpf et al., 2009			Blattodea	Blaberidae	Nauphoeta cinerea	Adult	NA		Hypoxia	23	200	Li-Cor	0.104	0.026533	0.026533	11	0.53	0.0431161	NA
	Schimpf et al., 2009			Blattodea	Blaberidae	Nauphoeta cinerea	Adult	NA		Normoxia	23	200	Li-Cor	0.094	0.02	0.02	16	0.48	0.056	NA
	Schimpf et al., 2009			Blattodea	Blaberidae	Nauphoeta cinerea	Adult	NA		Hyperoxia	23	200	Li-Cor	0.106	0.048	0.048	9	0.529	0.042	NA
	Schimpf et al., 2009			Blattodea	Blaberidae	Nauphoeta cinerea	Adult	NA		Normoxia	23	200	Li-Cor	0.088	0.0198997	0.0198997	11	0.43	0.026533	NA
	Schimpf et al., 2009			Blattodea	Blaberidae	Nauphoeta cinerea	Adult	NA		Normoxia	23	200	Li-Cor	0.1	0.0189737	0.0189737	10	0.43	0.0442719	NA
	Schimpf et al., 2009			Blattodea	Blaberidae	Nauphoeta cinerea	Adult	NA		Normoxia	23	200	Li-Cor	0.076	0.0189737	0.0189737	10	0.485	0.056921	NA
	Schimpf et al., 2009			Blattodea	Blaberidae	Nauphoeta cinerea	Adult	NA		Normoxia	23	200	Li-Cor	0.053	0.00979796	0.00979796	6	0.423	0.0489898	NA
63	Woodman et al., 2008	2008	Australia	Blattodea	Blattidae	Periplaneta americana	Adult	NA		Hyperoxia	25	250	Li-Cor	0.284553	0.0609756	0.15519	6	0.984	0.09	426
	Woodman et al., 2008			Blattodea	Blattidae	Periplaneta americana	Adult	NA		Normoxia	25	250	Li-Cor	0.272727	0.0454545	0.129229	6	1.1	0.18	624
	Woodman et al., 2008			Blattodea	Blattidae	Periplaneta americana	Adult	NA		Hypoxia	25	250	Li-Cor	0.312221	0.0713649	0.981072	6	1.121	1.151	450
	Woodman et al., 2008			Blattodea	Blattidae	Periplaneta americana	Adult	NA		Hypoxia	25	250	Li-Cor	0.302714	0.0521921	0.130288	6	0.958	0.055	NA

## Sheet: obj 3
Author	Year	Country	Order	Family	Species	Life_Stage	Strain	Habitat_type	CO2/O2 gradient	Experimental_temperature	Flow rate (ml/min-1)	Instrument type	SE	Change	Variance	Beta	n
Basson and Terblanche, 2010	2010	South Africa	Diptera	Glossinidae	Glossina pallidipes	Pupa	NA		Normoxia	15	200	Li-Cor	9.08e-05	8.0961	0.0001	0.0779	70
Basson and Terblanche, 2011	2011	South Africa	Diptera	Glossinidae	Glossina pallidipes	Adult	NA		Normoxia	15	200	Li-Cor	0.00210315	11.7584	0.000103	0.1112	65
Basson and Terblanche, 2011	2011	South Africa	Diptera	Glossinidae	Glossina brevipalpis	Adult	NA		Normoxia	15	200	Li-Cor	0.00117086	7.2003	9.48e-05	0.0695	105
Basson and Terblanche, 2011	2011	South Africa	Diptera	Glossinidae	Glossina austeni	Adult	NA		Normoxia	15	200	Li-Cor	0.00182777	10.0111	9.9851e-05	0.095411	70
Chown and Davis, 2003	2003	South Africa	Coleoptera	Scarabaeidae	Scarabaeus gariepinus	Adult	NA		Normoxia	16	150	Li-Cor	2.72e-07	10.1832	0.0001001	0.096975	20
Chown and Davis, 2003	2003	South Africa	Coleoptera	Scarabaeidae	Scarabaeus striatus	Adult	NA		Normoxia	16	150	Li-Cor	0.000673314	10.2703	0.0001003	0.097764	21
Chown and Davis, 2003	2003	South Africa	Coleoptera	Scarabaeidae	Scarabaeus galenus	Adult	NA		Normoxia	24	150	Li-Cor	0.000248722	6.50201	9.36e-05	0.062994	30
Chown and Davis, 2003	2003	South Africa	Coleoptera	Scarabaeidae	Scarabaeus rusticus	Adult	NA		Normoxia	24	150	Li-Cor	9.31e-05	8.52102	9.7165e-05	0.081774	50
Chown and Davis, 2003	2003	South Africa	Coleoptera	Scarabaeidae	Scarabaeus westwoodi	Adult	NA		Normoxia	24	150	Li-Cor	0.000290233	7.30314	9.4996e-05	0.070488	31
Chown et al., 2006	2006	South Africa	Mantophasmatodea	Austrophasmatidae	Karoophasma biedouwensis	Adult	NA		Normoxia	10	50	Li-Cor	0.00445869	3.25232	8.7959e-05	0.032005	27
Contreras and Bradley, 2010	2009	USA	Hemiptera	Reduviidae	Rhodnius prolixus	Adult	NA		Normoxia	15	200	Li-Cor	0.00734434	8.61544	9.7334e-05	0.082646	30
Contreras and Bradley, 2010	2009	USA	Blattodea	Blaberidae	Gromphadorhina portentosa	Adult	NA		Normoxia	10	1000	Li-Cor	0.00949447	13.1039	0.000106	0.123137	30
Contreras and Bradley, 2011	2011	USA	Hemiptera	Gerridae	Aquarius remigis	Adult	NA		Normoxia	10	200	Li-Cor	0.002141	7.51825	9.54e-05	0.07249	31
Davis et al., 1999	1999	South Africa	Coleoptera	Scarabaeidae	Scarabaeus westwoodi	Adult	NA	Diurnal	Normoxia	16	150	Li-Cor	8e-05	8.48438	9.7099e-05	0.081436	50
Davis et al., 1999	1999	South Africa	Coleoptera	Scarabaeidae	Scarabaeus rusticus	Adult	NA	Diurnal	Normoxia	16	150	Li-Cor	4.76e-06	10.7455	0.000101	0.102065	50
Davis et al., 1999	1999	South Africa	Coleoptera	Scarabaeidae	Scarabaeus gariepinus	Adult	NA	Diurnal	Normoxia	16	150	Li-Cor	0.00244918	10.0371	9.99e-05	0.095647	15
Davis et al., 1999	1999	South Africa	Coleoptera	Scarabaeidae	Scarabaeus striatum	Adult	NA	Diurnal	Normoxia	16	150	Li-Cor	0.00107589	4.43159	8.998e-05	0.043362	15
Duncan and Dickman, 2001	2001	South Africa	Coleoptera	Carabidae	Cerotalis sp.	Adult	NA	Arid	Normoxia	20	200	Li-Cor	0.000297348	4.49928	9.01e-05	0.04401	37
Duncan and Dickman, 2001	2001	South Africa	Coleoptera	Carabidae	Caraneum sp.	Adult	NA	Arid	Normoxia	20	200	Li-Cor	0.000428501	6.98961	9.444e-05	0.067561	23
Gudowska et al., 2017	2017	Germany	Coleoptera	Carabidae	Abax ovalis	Adult	NA		Normoxia	6	50	Li-Cor	0.769743	10.8557	0.000101	0.103059	6
Gudowska et al., 2017	2017	Germany	Coleoptera	Carabidae	Carabus linnei	Adult	NA		Normoxia	6	50	Li-Cor	0.13656	11.7483	0.000103	0.111079	20
Gudowska et al., 2017	2017	Germany	Coleoptera	Carabidae	Carabus coriaceus	Adult	NA		Normoxia	6	50	Li-Cor	0.0799346	8.91036	9.79e-05	0.085355	23
Heinrich and Bradley, 2014	2014	USA	Hemiptera	Reduviidae	Rhodnius prolixus	5th-instar larva	Fed		Normoxia	25	200	Li-Cor	0.0162308	-23.414	4.839e-05	-0.266756	12
Inder and Duncan, 2015	2015	South Africa	Isoptera	Hodotermitidae	Hodotermes mossambicus	Adult	NA		Normoxia	5	50	Li-Cor	0.000450958	6.18403	9.3e-05	0.060004	50
Kafer et al., 2013	2013	Austria	Hymenoptera	Dytiscidae	Vespula sp.	Adult	NA		Normoxia	2.9	150	URAS	0.00406878	9.64268	9.92e-05	0.092057	59
Lehmann et al., 2015	2015	Finland	Coleoptera	Chrysomelidae	Leptinotarsa decemlineata	Overwintering stage	Petroskol, Russia		Normoxia	13	150	Licor	0.00103931	3.33024	8.809e-05	0.03276	192
Nespolo et al., 2003	2003	Chile	Orthoptera	Mogoplistidae	Hophlosphyrum griseus	Adult	NA		Normoxia	7		Fox-Field Oxygen system	0.0205068	9.30116	9.857e-05	0.088937	292
Terblanche et al., 2010	2010	South AFrica	Coleoptera	Scarabaeidae	Scarabaeus sp.retus	Adult	NA		Normoxia	15	200	Li-Cor	0.00016298	9.89086	9.96e-05	0.094318	270
Thienel et al., 2015	2015	Chile	Phasmatodea	Agathemeridae	Agathemera crassa	Adult	NA		Normoxia	10	200	Li-Cor	0.0125502	8.49903	9.7126e-05	0.081571	19
Vogt and Appel, 1999	1999	USA	Hymenoptera	Formicidae	Solenopsos invicta	Adult	NA		Normoxia	15	100	Li-Cor	1.8	-33.2115	3.68e-05	-0.403639	11
